# Supplementary material for: Data sources and methods used to determine pretest probabilities in a cohort of Cochrane diagnostic test accuracy reviews
Source: BMC Med Res Methodol. 2020 Apr 16;20:85. doi: 10.1186/s12874-020-00952-w (PMC7161259; doi:10.1186/s12874-020-00952-w)
Supplement: Supplementary file 1 — Additional file1. Included and excluded reviews. An Excel table showing the included and excluded Cochrane DTA reviews with exclusion reasons and URLs linking to the reviews in the Cochrane Database of Systematic Reviews. [file 12874_2020_952_MOESM1_ESM.xlsx]

## Sheet: Blad1
	Author	Year	Name	url	Reason for exclusion
EXCLUDED REVIEWS
	Hull et al.	2017	Tests for detecting strabismus in children aged 1 to 6 years in the community	http://onlinelibrary.wiley.com/doi/10.1002/14651858.CD011221.pub2/full	No pooled/summary analysis performed
	Davidson et al.	2017	Amylase in drain fluid for the diagnosis of pancreatic leak in post‐pancreatic resection	http://onlinelibrary.wiley.com/doi/10.1002/14651858.CD012009.pub2/full	No pooled/summary analysis performed
	Mens et al.	2017	Imaging for the exclusion of pulmonary embolism in pregnancy	http://onlinelibrary.wiley.com/doi/10.1002/14651858.CD011053.pub2/full	No pooled/summary analysis performed
	Harrison et al.	2016	Informant Questionnaire on Cognitive Decline in the Elderly (IQCODE) for the early diagnosis of dementia across a variety of healthcare settings	http://onlinelibrary.wiley.com/doi/10.1002/14651858.CD011333.pub2/full	No pooled/summary analysis performed
	Crawford et al.	2016	Ankle brachial index for the diagnosis of lower limb peripheral arterial disease	http://onlinelibrary.wiley.com/doi/10.1002/14651858.CD010680.pub2/full	No pooled/summary analysis performed
	Crawford et al.	2016	D‐dimer test for excluding the diagnosis of pulmonary embolism	http://onlinelibrary.wiley.com/doi/10.1002/14651858.CD010864.pub2/full	No pooled/summary analysis performed
	Nisenblat et al.	2016	Combination of the non‐invasive tests for the diagnosis of endometriosis	http://onlinelibrary.wiley.com/doi/10.1002/14651858.CD012281/full	No pooled/summary analysis performed
	Liu et al.	2015	Urinary biomarkers for the non‐invasive diagnosis of endometriosis	http://onlinelibrary.wiley.com/doi/10.1002/14651858.CD012019/full	No pooled/summary analysis performed
	Davis et al.	2015	Montreal Cognitive Assessment for the diagnosis of Alzheimer’s disease and other dementias	http://onlinelibrary.wiley.com/doi/10.1002/14651858.CD010775.pub2/full	No pooled/summary analysis performed
	Bleeker et al.	2015	123I‐MIBG scintigraphy and 18F‐FDG‐PET imaging for diagnosing neuroblastoma	http://onlinelibrary.wiley.com/doi/10.1002/14651858.CD009263.pub2/full	No pooled/summary analysis performed
	Palaniyappan et al.	2015	Voxel‐based morphometry for separation of schizophrenia from other types of psychosis in first episode psychosis	http://onlinelibrary.wiley.com/doi/10.1002/14651858.CD011021.pub2/full	No pooled/summary analysis performed
	Archer et al.	2015	Regional Cerebral Blood Flow Single Photon Emission Computed Tomography for detection of Frontotemporal dementia in people with suspected dementia	http://onlinelibrary.wiley.com/doi/10.1002/14651858.CD010896.pub2/full	No pooled/summary analysis performed
	Arevalo et al.	2015	Mini‐Mental State Examination (MMSE) for the detection of Alzheimer's disease and other dementias in people with mild cognitive impairment (MCI)	http://onlinelibrary.wiley.com/doi/10.1002/14651858.CD010783.pub2/full	No pooled/summary analysis performed
	Hunt et al.	2015	Thromboelastography (TEG) and rotational thromboelastometry (ROTEM) for trauma‑induced coagulopathy in adult trauma patients with bleeding	http://onlinelibrary.wiley.com/doi/10.1002/14651858.CD010438.pub2/full	No pooled/summary analysis performed
	Fage et al.	2015	Mini‐Cog for the diagnosis of Alzheimer's disease dementia and other dementias within a community setting	http://onlinelibrary.wiley.com/doi/10.1002/14651858.CD010860.pub2/full	No pooled/summary analysis performed
	McCleery et al.	2015	Dopamine transporter imaging for the diagnosis of dementia with Lewy bodies	http://onlinelibrary.wiley.com/doi/10.1002/14651858.CD010633.pub2/full	No pooled/summary analysis performed
	Harrison et al.	2014	Informant Questionnaire on Cognitive Decline in the Elderly (IQCODE) for the diagnosis of dementia within a general practice (primary care) setting	http://onlinelibrary.wiley.com/doi/10.1002/14651858.CD010771.pub2/full	No pooled/summary analysis performed
	Rutten et al.	2014	Laparoscopy for diagnosing resectability of disease in patients with advanced ovarian cancer	http://onlinelibrary.wiley.com/doi/10.1002/14651858.CD009786.pub2/full	No pooled/summary analysis performed
	Walsh et al.	2013	Clinical assessment to screen for the detection of oral cavity cancer and potentially malignant disorders in apparently healthy adults	http://onlinelibrary.wiley.com/doi/10.1002/14651858.CD010173.pub2/full	No pooled/summary analysis performed
	Hanchard et al.	2013	Physical tests for shoulder impingements and local lesions of bursa, tendon or labrum that may accompany impingement	http://onlinelibrary.wiley.com/doi/10.1002/14651858.CD007427.pub2/full	No pooled/summary analysis performed
	Henschke et al.	2013	Red flags to screen for malignancy in patients with low‐back pain	http://onlinelibrary.wiley.com/doi/10.1002/14651858.CD008686.pub2/full	No pooled/summary analysis performed
	Wiliams et al.	2013	Red flags to screen for vertebral fracture in patients presenting with low‐back pain	http://onlinelibrary.wiley.com/doi/10.1002/14651858.CD008643.pub2/full	No pooled/summary analysis performed
INCLUDED REVIEWS
	Koliopoulos et al.	2017	Cytology versus HPV testing for cervical cancer screening in the general population	http://onlinelibrary.wiley.com/doi/10.1002/14651858.CD008587.pub2/full
	Abraha et al.	2017	Ultrasonography for endoleak detection after endoluminal abdominal aortic aneurysm repair	http://onlinelibrary.wiley.com/doi/10.1002/14651858.CD010296.pub2/full
	Wijedoru et al.	2017	Rapid diagnostic tests for typhoid and paratyphoid (enteric) fever	http://onlinelibrary.wiley.com/doi/10.1002/14651858.CD008892.pub2/full
	Nieuwenhuis et al.	2017	Three‐dimensional saline infusion sonography compared to two‐dimensional saline infusion sonography for the diagnosis of focal intracavitary lesions	http://onlinelibrary.wiley.com/doi/10.1002/14651858.CD011126.pub2/full
	Colli et al.	2017	Platelet count, spleen length, and platelet count‐to‐spleen length ratio for the diagnosis of oesophageal varices in people with chronic liver disease or portal vein thrombosis	http://onlinelibrary.wiley.com/doi/10.1002/14651858.CD008759.pub2/full
	Rompianesi et al.	2017	Serum amylase and lipase and urinary trypsinogen and amylase for diagnosis of acute pancreatitis	http://onlinelibrary.wiley.com/doi/10.1002/14651858.CD012010.pub2/full
	Best et al.	2017	Imaging modalities for characterising focal pancreatic lesions	http://onlinelibrary.wiley.com/doi/10.1002/14651858.CD010213.pub2/full
	Ritchie et al.	2017	CSF tau and the CSF tau/ABeta ratio for the diagnosis of Alzheimer's disease dementia and other dementias in people with mild cognitive impairment (MCI)	http://onlinelibrary.wiley.com/doi/10.1002/14651858.CD010803.pub2/full
	Pammi et al.	2017	Molecular assays for the diagnosis of sepsis in neonates	http://onlinelibrary.wiley.com/doi/10.1002/14651858.CD011926.pub2/full
	Tamburrino et al.	2016	Diagnostic accuracy of different imaging modalities following computed tomography (CT) scanning for assessing the resectability with curative intent in pancreatic and periampullary cancer	http://onlinelibrary.wiley.com/doi/10.1002/14651858.CD011515.pub2/full
	Theron et al.	2016	GenoType® MTBDRsl assay for resistance to second‐line anti‐tuberculosis drugs	http://onlinelibrary.wiley.com/doi/10.1002/14651858.CD010705.pub3/full
	Allen et al.	2016	Diagnostic accuracy of laparoscopy following computed tomography (CT) scanning for assessing the resectability with curative intent in pancreatic and periampullary cancer	http://onlinelibrary.wiley.com/doi/10.1002/14651858.CD009323.pub3/full
	Shaikh et al.	2016	Dimercaptosuccinic acid scan or ultrasound in screening for vesicoureteral reflux among children with urinary tract infections	http://onlinelibrary.wiley.com/doi/10.1002/14651858.CD010657.pub2/full
	Cohen et al.	2016	Rapid antigen detection test for group A streptococcus in children with pharyngitis	http://onlinelibrary.wiley.com/doi/10.1002/14651858.CD010502.pub2/full
	Shah et al.	2016	Lateral flow urine lipoarabinomannan assay for detecting active tuberculosis in HIV‐positive adults	http://onlinelibrary.wiley.com/doi/10.1002/14651858.CD011420.pub2/full
	Nisenblat et al.	2016	Blood biomarkers for the non‐invasive diagnosis of endometriosis	http://onlinelibrary.wiley.com/doi/10.1002/14651858.CD012179/full
	Gupta et al.	2016	Endometrial biomarkers for the non‐invasive diagnosis of endometriosis	http://onlinelibrary.wiley.com/doi/10.1002/14651858.CD012165/full
	Ratnavelu et al.	2016	Intraoperative frozen section analysis for the diagnosis of early stage ovarian cancer in suspicious pelvic masses	http://onlinelibrary.wiley.com/doi/10.1002/14651858.CD010360.pub2/full
	Nisenblat et al.	2016	Imaging modalities for the non‐invasive diagnosis of endometriosis	http://onlinelibrary.wiley.com/doi/10.1002/14651858.CD009591.pub2/full
	Creavin et al.	2016	Mini‐Mental State Examination (MMSE) for the detection of dementia in clinically unevaluated people aged 65 and over in community and primary care populations	http://onlinelibrary.wiley.com/doi/10.1002/14651858.CD011145.pub2/full
	Leeflang et al.	2015	Galactomannan detection for invasive aspergillosis in immunocompromised patients	http://onlinelibrary.wiley.com/doi/10.1002/14651858.CD007394.pub2/full
	Nicholson et al.	2015	Blood CEA levels for detecting recurrent colorectal cancer	http://onlinelibrary.wiley.com/doi/10.1002/14651858.CD011134.pub2/full
	Alldred et al.	2015	Urine tests for Down's syndrome screening	http://onlinelibrary.wiley.com/doi/10.1002/14651858.CD011984/full
	Alldred et al.	2015	First trimester serum tests for Down's syndrome screening	http://onlinelibrary.wiley.com/doi/10.1002/14651858.CD011975/full
	Michelessi et al.	2015	Optic nerve head and fibre layer imaging for diagnosing glaucoma	http://onlinelibrary.wiley.com/doi/10.1002/14651858.CD008803.pub2/full
	Cruciani et al.	2015	Polymerase chain reaction blood tests for the diagnosis of invasive aspergillosis in immunocompromised people	http://onlinelibrary.wiley.com/doi/10.1002/14651858.CD009551.pub3/full
	Mallee et al.	2015	Computed tomography versus magnetic resonance imaging versus bone scintigraphy for clinically suspected scaphoid fractures in patients with negative plain radiographs	http://onlinelibrary.wiley.com/doi/10.1002/14651858.CD010023.pub2/full
	Macey et al.	2015	Diagnostic tests for oral cancer and potentially malignant disorders in patients presenting with clinically evident lesions	http://onlinelibrary.wiley.com/doi/10.1002/14651858.CD010276.pub2/full
	Hooper et al.	2015	Clinical symptoms, signs and tests for identification of impending and current water‐loss dehydration in older people	http://onlinelibrary.wiley.com/doi/10.1002/14651858.CD009647.pub2/full
	Ochodo et al.	2015	Circulating antigen tests and urine reagent strips for diagnosis of active schistosomiasis in endemic areas	http://onlinelibrary.wiley.com/doi/10.1002/14651858.CD009579.pub2/full
	Harrison et al.	2015	Informant Questionnaire on Cognitive Decline in the Elderly (IQCODE) for the diagnosis of dementia within a secondary care setting	http://onlinelibrary.wiley.com/doi/10.1002/14651858.CD010772.pub2/full
	Gurusamy et al.	2015	Endoscopic retrograde cholangiopancreatography versus intraoperative cholangiography for diagnosis of common bile duct stones	http://onlinelibrary.wiley.com/doi/10.1002/14651858.CD010339.pub2/full
	Gurusamy et al.	2015	Ultrasound versus liver function tests for diagnosis of common bile duct stones	http://onlinelibrary.wiley.com/doi/10.1002/14651858.CD011548/full
	Giljaca et al.	2015	Endoscopic ultrasound versus magnetic resonance cholangiopancreatography for common bile duct stones	http://onlinelibrary.wiley.com/doi/10.1002/14651858.CD011549/full
	Mocellin et al.	2015	Diagnostic accuracy of endoscopic ultrasonography (EUS) for the preoperative locoregional staging of primary gastric cancer	http://onlinelibrary.wiley.com/doi/10.1002/14651858.CD009944.pub2/full
	Smailagic et al.	2015	18F‐FDG PET for the early diagnosis of Alzheimer’s disease dementia and other dementias in people with mild cognitive impairment (MCI)	http://onlinelibrary.wiley.com/doi/10.1002/14651858.CD010632.pub2/full
	Soares et al.	2015	First rank symptoms for schizophrenia	http://onlinelibrary.wiley.com/doi/10.1002/14651858.CD010653.pub2/full
	Pavlov et al.	2015	Transient elastography for diagnosis of stages of hepatic fibrosis and cirrhosis in people with alcoholic liver disease	http://onlinelibrary.wiley.com/doi/10.1002/14651858.CD010542.pub2/full
	Shaikh et al.	2015	Procalcitonin, C‐reactive protein, and erythrocyte sedimentation rate for the diagnosis of acute pyelonephritis in children	http://onlinelibrary.wiley.com/doi/10.1002/14651858.CD009185.pub2/full
	Virgili et al.	2015	Optical coherence tomography (OCT) for detection of macular oedema in patients with diabetic retinopathy	http://onlinelibrary.wiley.com/doi/10.1002/14651858.CD008081.pub3/full
	Abba et al.	2014	Rapid diagnostic tests for diagnosing uncomplicated non‐falciparum or Plasmodium vivax malaria in endemic countries	http://onlinelibrary.wiley.com/doi/10.1002/14651858.CD011431/full
	Schmidt et al.	2014	PET‐CT for assessing mediastinal lymph node involvement in patients with suspected resectable non‐small cell lung cancer	http://onlinelibrary.wiley.com/doi/10.1002/14651858.CD009519.pub2/full
	Colli et al.	2014	Capsule endoscopy for the diagnosis of oesophageal varices in people with chronic liver disease or portal vein thrombosis	http://onlinelibrary.wiley.com/doi/10.1002/14651858.CD008760.pub2/full
	Josephson et al.	2014	Computed tomography angiography or magnetic resonance angiography for detection of intracranial vascular malformations in patients with intracerebral haemorrhage	http://onlinelibrary.wiley.com/doi/10.1002/14651858.CD009372.pub2/full
	Zhang et al.	2014	11C‐PIB‐PET for the early diagnosis of Alzheimer’s disease dementia and other dementias in people with mild cognitive impairment (MCI)	http://onlinelibrary.wiley.com/doi/10.1002/14651858.CD010386.pub2/full
	Lawrie et al.	2014	Sentinel node assessment for diagnosis of groin lymph node involvement in vulval cancer	http://onlinelibrary.wiley.com/doi/10.1002/14651858.CD010409.pub2/full
	Boelaert et al.	2014	Rapid tests for the diagnosis of visceral leishmaniasis in patients with suspected disease	http://onlinelibrary.wiley.com/doi/10.1002/14651858.CD009135.pub2/full
	Ritchie et al.	2014	Plasma and cerebrospinal fluid amyloid beta for the diagnosis of Alzheimer's disease dementia and other dementias in people with mild cognitive impairment (MCI)	http://onlinelibrary.wiley.com/doi/10.1002/14651858.CD008782.pub4/full
	Quinn et al.	2014	Informant Questionnaire on Cognitive Decline in the Elderly (IQCODE) for the diagnosis of dementia within community dwelling populations	http://onlinelibrary.wiley.com/doi/10.1002/14651858.CD010079.pub2/full
	Taylor et al.	2014	Computed tomography (CT) angiography for confirmation of the clinical diagnosis of brain death	http://onlinelibrary.wiley.com/doi/10.1002/14651858.CD009694.pub2/full
	Steingart et al.	2014	Xpert® MTB/RIF assay for pulmonary tuberculosis and rifampicin resistance in adults	http://onlinelibrary.wiley.com/doi/10.1002/14651858.CD009593.pub3/full
	Lenza et al.	2013	Magnetic resonance imaging, magnetic resonance arthrography and ultrasonography for assessing rotator cuff tears in people with shoulder pain for whom surgery is being considered	http://onlinelibrary.wiley.com/doi/10.1002/14651858.CD009020.pub2/full
	Arbyn et al.	2013	Human papillomavirus testing versus repeat cytology for triage of minor cytological cervical lesions	http://onlinelibrary.wiley.com/doi/10.1002/14651858.CD008054.pub2/full
	Wang et al.	2012	Clinical symptoms and signs for the diagnosis of Mycoplasma pneumoniae in children and adolescents with community‐acquired pneumonia	http://onlinelibrary.wiley.com/doi/10.1002/14651858.CD009175.pub2/full
	Alldred et al.	2012	Second trimester serum tests for Down's Syndrome screening	http://onlinelibrary.wiley.com/doi/10.1002/14651858.CD009925/full
	Wang et al.	2011	Cardiac testing for coronary artery disease in potential kidney transplant recipients	http://onlinelibrary.wiley.com/doi/10.1002/14651858.CD008691.pub2/full
	Abba et al.	2011	Rapid diagnostic tests for diagnosing uncomplicated P. falciparum malaria in endemic countries	http://onlinelibrary.wiley.com/doi/10.1002/14651858.CD008122.pub2/full
	Windt et al.	2010	Physical examination for lumbar radiculopathy due to disc herniation in patients with low‐back pain	http://onlinelibrary.wiley.com/doi/10.1002/14651858.CD007431.pub2/full
	Brazzelli et al.	2009	Magnetic resonance imaging versus computed tomography for detection of acute vascular lesions in patients presenting with stroke symptoms	http://onlinelibrary.wiley.com/doi/10.1002/14651858.CD007424.pub2/full
